# Supplementary material for: An Overview of Adenoid Microbiome Using 16S rRNA Gene Sequencing-Based Metagenomic Analysis
Source: Medicina (Kaunas). 2022 Jul 11;58(7):920. doi: 10.3390/medicina58070920 (PMC9318310; doi:10.3390/medicina58070920)
Supplement: Supplementary file 1 [file medicina-58-00920-s001.zip]

Archive with 1 entries (1 files):
- medicina-1758294-supplementary.pdf
